# Supplementary material for: The structure, functional evolution, and evolutionary trajectories of the H+-PPase gene family in plants
Source: BMC Genomics. 2020 Mar 2;21:195. doi: 10.1186/s12864-020-6604-2 (PMC7053079; doi:10.1186/s12864-020-6604-2)
Supplement: Supplementary file 1 — Additional file 1. Details of 124 gene family members and their encoded proteins. [file 12864_2020_6604_MOESM1_ESM.xlsx]

## Sheet: Sheet1
Additional file 1, details of 124 gene family members and their encoded proteins.
Species	Gene	positions				CG%	Protein	Length	Molecular weight	Isoelectric point	K+ ion-dependent determining domain
		Chromosome/Scaffold	Start	End	Positive or negative chains（+/-）						Location	Sequence
Amborella trichopoda	AMTR_s00003p00014700	AmTr_v1.0_scaffold00003	25456	33267	+	46.8818	ERN03082	764	80119	5.05	531-538	GNTTAAIG
	AMTR_s00025p00194920	AmTr_v1.0_scaffold00025	3501720	3513970	-	45.2734	ERN12531	853	90201.2	6.09	618-625	GNTTKATT
	AMTR_s00033p00195690	AmTr_v1.0_scaffold00033	3526675	3533395	+	46.8641	ERN14318	765	80002.3	5.24	532-539	GNTTAAIG
Aquilegia coerulea	Aqcoe7G285200	Chr_07	30415975	30428191	-	45.9224	Aqcoe7G285200.1	764	80655.4	5.24	529-536	GNTTKATT
	Aqcoe7G376400	Chr_07	39425319	39429798	-	44.2944	Aqcoe7G376400.1	765	80610.8	4.9	532-539	GNTTAAIG
Arabidopsis thaliana	AT1G15690	1	5398926	5402519	+	47.0792	AT1G15690.1	770	80819.1	4.89	537-544	GNTTAAIG
	AT1G16780	1	5739468	5744237	-	44.2044	AT1G16780.1	802	85348	5.42	567-574	GNTTKATT
	AT1G78920	1	29671413	29676992	+	45.243	AT1G78920.1	802	85131.7	5.42	567-574	GNTTKATT
Beta vulgaris	BVRB_7g177860	Bvchr7_un.sca005	67417	78941	-	45.3027	KMS97120	798	84896.4	5.15	563-570	GNTTKATT
	BVRB_8g193170	8	31771214	31779022	+	45.9224	KMT02731	764	80318.3	4.69	531-538	GNTTAAIG
	BVRB_9g219460	9	39963927	39970251	+	45.2558	KMT00656	762	80061.3	5.04	529-536	GNTTAAIG
Chlamydomonas reinhardtii	CHLRE_09g394436v5	9	4237297	4242982	+	65.4148	PNW78917	763	79650.6	4.81	522-529	GNTTAAIG
Cyanidioschyzon_merolae	CMO102C	15	259469	261722	-	56.1972	CMO102CT	750	78112.2	6.19	508-515	GNSTKAFT
Cucumis sativus	Csa_1G212840	1	11663574	11668319	-	45.5098	KGN65098	768	80644.8	5.13	535-542	GNTTAAIG
	Csa_2G033950	2	3265368	3271791	-	44.1176	KGN60991	759	79847.8	5.39	526-533	GNTTAAIG
	Csa_7G447180	7	17926202	17934856	+	45.2995	KGN45403	801	85176.6	6.08	566-573	GNTTKATT
Dunaliella salina	Dusal.0221s00015	scaffold221	279095	292223	+	59.093	Dusal.0221s00015.1	720	74924.6	4.41	480-487	GNTTAAIG
Ostreococcus lucimarinus	e_gwEuk.1.151.1	Chr_1	179607	181853	-	58.271	39838	713	74191.5	4.72	476-483	GNTTAAIG
	estExt_Genewise_ext.C_Chr_10614	Chr_1	624688	627233	+	61.0687	48479	742	76724.6	4.75	470-477	GNTTAATG
	eugene.0400010383	Chr_4	665207	667684	+	60.3162	31307	822	85651.8	5.77	584-591	GNTTKATT
Galdieria sulphuraria	Gasu_15740	scaf_10	25626	29080	-	44.1638	EME31068	765	80201.5	6.41	518-525	GNTTKALT
	Gasu_15900	scaf_10	55066	57740	-	41.9355	EME31086	816	86842.2	6.5	576-583	GNTTKAIT
	Gasu_28190	scaf_21	96226	98890	-	39.6798	EME29818	770	82052.2	6.88	533-540	GNTTKAVT
Glycine_max	GLYMA_07G001500	7	148721	156670	+	44.9667	KRH46977	801	84894.5	5.72	566-573	GNTTKATT
	GLYMA_07G028500	7	2283512	2288259	-	47.0716	KRH47417	768	80736.1	5.25	535-542	GNTTAAIG
	GLYMA_08G214300	8	17314100	17319096	+	47.0716	KRH44486	768	80790.2	5.25	535-542	GNTTAAIG
	GLYMA_08G225500	8	18260632	18267317	-	44.3428	KRH44687	801	85043.6	5.26	566-573	GNTTKATT
	GLYMA_10G147500	10	38304774	38308704	+	43.854	KRH33828	721	75404.3	5.65	503-510	GNTTAAIG
	GLYMA_13G162800	13	27817824	27822630	+	45.3397	KRH20199	765	80103.4	5.03	533-540	GNTTAAIG
	GLYMA_17G108500	17	8502684	8506855	-	46.4428	KRH03609	754	78910.9	4.95	522-529	GNTTAAIG
	GLYMA_20G098300	20	34143117	34147500	+	43.4934	KRG90549	763	80115.1	6.03	530-537	GNTTAAIG
Gossypium hirsutum	Gohir.A05G013400	A05	1372341	1377372	-	44.1367	Gohir.A05G013400.1	770	80531.7	5.04	537-544	GNTTAAIG
	Gohir.A05G122300	A05	11717461	11723253	-	46.5855	Gohir.A05G122300.1	766	80472.7	5.05	533-540	GNTTAAIG
	Gohir.A06G052500	A06	9195450	9200328	-	45.608	Gohir.A06G052500.1	770	80490.7	5.13	537-544	GNTTAAIG
	Gohir.A06G116100	A06	64354779	64366201	+	43.5812	Gohir.A06G116100.1	802	85094.6	6.36	567-574	GNTTKATT
	Gohir.A08G089700	A08	40010524	40015775	-	45.4192	Gohir.A08G089700.1	771	80581.8	4.88	538-545	GNTTAAIG
	Gohir.A09G085900	A09	60224473	60230041	+	46.194	Gohir.A09G085900.1	766	80483.9	5.24	533-540	GNTTAAIG
	Gohir.A10G001500	A10	183640	192367	+	43.7474	Gohir.A10G001500.1	802	85037.4	5.93	567-574	GNTTKATT
	Gohir.A13G112000	A13	71803360	71806558	-	45.6406	Gohir.A13G112000.1	749	79073.9	5.15	506-513	GNTTAAIG
	Gohir.A13G201700	A13	100883258	100887210	+	46.351	Gohir.A13G201700.1	767	80243.4	5.55	534-541	GNTTAAIG
	Gohir.D05G123200	D05	10771400	10777111	-	46.716	Gohir.D05G123200.1	766	80379.6	4.97	533-540	GNTTAAIG
	Gohir.D06G051500	D06	7927558	7932618	-	45.9109	Gohir.D06G051500.1	770	80508.8	5.13	537-544	GNTTAAIG
	Gohir.D06G120900	D06	37856695	37868006	+	43.5397	Gohir.D06G120900.1	802	85196.7	6.26	567-574	GNTTKATT
	Gohir.D08G100800	D08	25408424	25413666	+	45.8946	Gohir.D08G100800.1	771	80716	4.88	538-545	GNTTAAIG
	Gohir.D09G086000	D09	34636515	34642037	+	46.2375	Gohir.D09G086000.1	766	80437.8	5.24	533-540	GNTTAAIG
	Gohir.D10G001600	D10	184917	194184	+	44.2431	Gohir.D10G001600.1	625	65641.7	5.47	390-397	GNTTKATT
	Gohir.D13G207500	D13	61193834	61197876	+	46.3076	Gohir.D13G207500.1	767	80347.5	5.24	534-541	GNTTAAIG
Musa acuminata	GSMUA_Achr1G26020	chr1	20607827	20612217	-	49.1953	GSMUA_Achr1P26020_001	766	80409.5	4.84	533-540	GNTTAAIG
	GSMUA_Achr2G05200	chr2	10386533	10391620	-	48.8764	GSMUA_Achr2P05200_001	771	81225.6	5.98	534-541	GNTTAAIG
	GSMUA_Achr3G13280	chr3	9760527	9765084	+	48.9343	GSMUA_Achr3P13280_001	766	80431.5	5.04	533-540	GNTTAAIG
	GSMUA_Achr5G13160	chr5	9382152	9394146	-	43.2193	GSMUA_Achr5P13160_001	828	88486.6	6.61	593-600	GNTTKATT
	GSMUA_Achr5G23480	chr5	25191385	25197583	-	48.1854	GSMUA_Achr5P23480_001	762	79784	4.97	529-536	GNTTAAIG
	GSMUA_Achr6G36430	chr6	34407343	34412220	+	48.2291	GSMUA_Achr6P36430_001	762	79901.8	4.79	529-536	GNTTAAIG
	GSMUA_Achr7G20850	chr7	23831326	23835810	+	51.2163	GSMUA_Achr7P20850_001	767	80260.6	5.14	534-541	GNTTAAIG
	GSMUA_Achr8G06450	chr8	4192009	4195936	+	56.1847	GSMUA_Achr8P06450_001	765	80310.5	6.11	531-538	GNTTAAIG
Helianthus annuus	HannXRQ_Chr04g0098051	4	15833408	15840196	+	48.124	OTG27251	817	86324.3	4.96	585-592	GNTTAAIG
	HannXRQ_Chr05g0129041	5	982007	994049	+	45.6893	OTG23742	800	85042.5	5.25	565-572	GNTTKATT
	HannXRQ_Chr09g0242721	9	32733907	32743765	-	47.0048	OTG13840	762	80334.5	4.78	529-536	GNTTAAIG
	HannXRQ_Chr10g0314301	10	228569599	228577311	-	46.777	OTG12864	765	80441.8	4.78	532-539	GNTTAAIG
	HannXRQ_Chr12g0357171	12	7680750	7688496	-	47.4051	OTG03969	764	80505.8	4.83	531-538	GNTTAAIG
	HannXRQ_Chr16g0500291	16	9580342	9587704	-	47.7147	OTF90497	780	82199.7	5.47	548-555	GNTTAAIG
Kalanchoe fedtschenkoi	Kaladp0011s0323	Scaffold_11	2194620	2200870	+	46.1635	Kaladp0011s0323.1	799	84608.7	5.58	564-571	GNTTKATT
	Kaladp0036s0139	Scaffold_36	1316271	1320424	+	49.5667	Kaladp0036s0139.1	769	80644.6	5.23	536-543	GNTTAAIG
	Kaladp0037s0358	Scaffold_37	2463063	2467207	-	49.6534	Kaladp0037s0358.1	769	80911	5.23	536-543	GNTTAAIG
	Kaladp0048s0603	Scaffold_48	4505325	4510336	-	45.9235	Kaladp0048s0603.1	801	85079.4	6.52	566-573	GNTTKATT
	Kaladp0048s0764	Scaffold_48	5628826	5633926	+	47.754	Kaladp0048s0764.1	764	80413.6	5.7	530-537	GNTTAAIG
	Kaladp0095s0302	Scaffold_95	2215737	2220005	+	47.6668	Kaladp0095s0302.1	764	80176.4	5.04	530-537	GNTTAAIG
Micromonas pusilla	MicpuC2.estExt_fgenesh1_pg.C_30365	scaffold_3	1168178	1170723	+	64.7396	46773	755	79120.3	4.69	514-521	GNTTAAIG
	MicpuC2.estExt_fgenesh1_pm.C_20025	scaffold_2	1371617	1374951	-	55.2575	45236	770	80849.2	4.81	504-511	GNTTAAIG
	MicpuC2.estExt_Genewise1Plus.C_60613	scaffold_6	1139240	1142690	-	67.0084	34063	715	73805.6	5.19	479-486	GNTTKATT
Physcomitrella patens	PHYPA_000091	1	1634237	1638281	+	60.3914	PNR61668	715	74683.7	4.92	483-490	GNTTAAIG
	PHYPA_000092	1	1669333	1674062	+	60.1695	PNR61669	741	76186.7	4.92	522-529	GNTTAAIG
	PHYPA_021933	17	8200106	8206924	+	48.7201	PNR36083	806	85501.6	5.41	570-577	GNTTKATT
	PHYPA_001647	1	24975075	24982201	-	47.9537	PNR63222	807	85867.9	5.07	569-576	GNTTKATT
Populus trichocarpa	Potri.005G018700	Chr05	1487322	1491689	+	45.0938	Potri.005G018700.1	764	80101.3	5.53	531-538	GNTTAAIG
	Potri.006G063000	Chr06	4619804	4625104	-	45.7267	Potri.006G063000.1	768	80343.7	4.95	535-542	GNTTAAIG
	Potri.010G254200	Chr10	22475992	22482086	-	44.7445	Potri.010G254200.1	802	85435	6.04	567-574	GNTTKATT
	Potri.013G009400	Chr13	609454	614074	+	45.7746	Potri.013G009400.1	757	79225.1	5.24	524-531	GNTTAAIG
	Potri.018G119500	Chr18	14347712	14353157	-	46.2039	Potri.018G119500.1	768	80152.3	4.87	535-542	GNTTAAIG
	Potri.018G122700	Chr18	14630737	14635853	-	46.2907	Potri.018G122700.1	768	80152.3	4.87	535-542	GNTTAAIG
Prunus persica	PRUPE_3G024800	G3	1812282	1820033	-	44.786	ONI15079	802	85347.7	5.28	567-574	GNTTKATT
	PRUPE_3G091900	G3	6847626	6854124	+	47.9149	ONI16318	767	80583.9	5.24	534-541	GNTTAAIG
	PRUPE_6G313800	G6	28051401	28055510	+	46.0053	ONI04289	759	79537.3	5.04	526-533	GNTTAAIG
	PRUPE_7G250800	G7	21198148	21201726	-	47.7352	ONH98480	765	79799.8	5.03	533-540	GNTTAAIG
Selaginella moellendorffii	SELMODRAFT_156843	GL377629	38926	42240	-	49.668	EFJ14101	803	85186.4	5.17	566-573	GNTTKATT
	SELMODRAFT_157618	GL377635	225728	229074	-	49.7095	EFJ13082	803	85200.4	5.17	566-573	GNTTKATT
	SELMODRAFT_270204	GL377565	4498870	4501912	+	54.9062	EFJ37994	764	79985.1	5.04	529-536	GNTTAAIG
	SELMODRAFT_270614	GL377573	938493	941528	-	54.9062	EFJ31864	764	80013.1	5.14	529-536	GNTTAAIG
Solanum lycopersicum	Solyc01g100390.3	1	90310769	90316658	-	44.9175	Solyc01g100390.3.1	761	79976.7	4.76	528-535	GNTTAAIG
	Solyc03g117480.3	3	68099605	68113304	-	44.9175	Solyc03g117480.3.1	767	80732.9	4.98	534-541	GNTTAAIG
	Solyc04g071880.3	4	58978239	58989080	+	45.1479	Solyc04g071880.3.1	800	84954.2	5.29	565-572	GNTTKATT
	Solyc06g068240.3	6	42414542	42419167	+	45.3519	Solyc06g068240.3.1	767	80655.9	4.79	534-541	GNTTAAIG
	Solyc07g007600.3	7	2247186	2251921	-	45.7317	Solyc07g007600.3.1	765	80237.5	4.9	532-539	GNTTAAIG
	Solyc12g009840.2	12	3032908	3037512	+	45.7972	Solyc12g009840.2.1	769	80300.4	4.79	536-543	GNTTAAIG
Spirodela polyrhiza	Spipo1G0016600	pseudo1	1055608	1063432	-	53.8915	Spipo1G0016600	792	84035.4	5.98	557-564	GNTTKATT
	Spipo31G0011200	pseudo31	1061639	1065947	-	58.6672	Spipo31G0011200	765	80011.1	4.97	532-539	GNTTAAIG
	Spipo3G0025000	pseudo3	1542863	1545821	+	57.5505	Spipo3G0025000	759	79199	5.79	526-533	GNTTAAIG
Theobroma cacao	TCM_026755	5	39903766	39911718	-	46.1177	EOY11640	781	82263.5	5.19	548-555	GNTTAAIG
	TCM_027289	6	2749308	2755980	+	46.4208	EOY25919	768	80497.6	4.98	535-542	GNTTAAIG
	TCM_027736	6	6770824	6782984	+	44.2044	EOY26261	802	84974.3	6.26	567-574	GNTTKATT
	TCM_038184	9	7597629	7603201	+	45.2618	EOY31219	770	80423.6	5.03	537-544	GNTTAAIG
Triticum aestivum	Traes_1BS_1514DE4E9	ta_iwgsc_1bs_v1_3479439	5487	12465	-	68.2235	Traes_1BS_1514DE4E9.2	799	83106.3	6.52	566-573	GNTTAAIG
	Traes_1DS_EF07A3CBD	ta_iwgsc_1ds_v1_1879054	9762	14559	+	68.5976	Traes_1DS_EF07A3CBD.1	765	79515.3	6.43	532-539	GNTTAAIG
	Traes_6AL_5F50463BE	ta_iwgsc_6al_v1_5830558	8986	17255	-	46.0384	Traes_6AL_5F50463BE.2	799	84825.5	5.59	564-571	GNTTKATT
	Traes_6BL_E905C1C95	ta_iwgsc_6bl_v1_4311349	200	7579	+	46.2052	Traes_6BL_E905C1C95.1	799	84841.5	5.59	564-571	GNTTKATT
	Traes_6DL_FC95036E1	ta_iwgsc_6dl_v1_3307626	1764	9917	+	45.8716	Traes_6DL_FC95036E1.1	799	84851.5	5.59	564-571	GNTTKATT
	Traes_7AL_AA1B5DFB5	ta_iwgsc_7al_v1_4480715	2423	6197	-	51.4985	Traes_7AL_AA1B5DFB5.1	667	69516.1	5.3	434-441	GNTTAAIG
	Traes_7BS_55CB27B54	ta_iwgsc_7bs_v1_3153065	3830	6649	-	51.7676	Traes_7BS_55CB27B54.1	688	71902	5.82	455-462	GNTTAAIG
	Traes_7DL_3BA7EF708	ta_iwgsc_7dl_v1_3359758	12439	15439	-	51.6925	Traes_7DL_3BA7EF708.2	689	72000.9	5.49	456-463	GNTTAAIG
Vitis vinifera	VIT_09s0002g07880	9	8343180	8349158	+	47.3936	VIT_09s0002g07880.t01	767	80441.6	5.12	534-541	GNTTAAIG
	VIT_09s0054g00700	9	21518781	21535560	+	45.6476	VIT_09s0054g00700.t01	800	84859.2	5.56	565-572	GNTTKATT
	VIT_11s0118g00350	11	6011013	6016779	+	46.9254	VIT_11s0118g00350.t01	764	80153.4	5.05	530-537	GNTTAAIG
	VIT_14s0060g01280	14	1022808	1028074	+	47.8929	VIT_14s0060g01280.t01	759	79393.1	4.96	526-533	GNTTAAIG
Volvox carteri	Vocar.0009s0186	scaffold_9	1815501	1821678	+	57.7846	Vocar.0009s0186.1	764	80260.5	4.92	522-529	GNTTAAIG
Zea mays	Zm00008a002892	chr01	172939433	172948108	-	46.5599	Zm00008a002892_P01	770	81339	5.26	491-498	GNTTKATT
	Zm00008a011941	chr03	89320740	89325129	+	50.0929	Zm00008a011941_P01	717	74888.8	6.91	583-590	GNTTAAYG
	Zm00008a012212	chr03	119264557	119274591	-	46.2138	Zm00008a012212_P01	770	81512.1	5.25	568-575	GNTTKATT
	Zm00008a018655	chr04	235488122	235495146	+	50.1303	Zm00008a018655_P01	767	80115.4	5.37	548-555	GNTTAAIG
	Zm00008a021157	chr05	95332539	95339508	-	50.1087	Zm00008a021157_P01	766	80142.4	4.96	533-540	GNTTAAIG
	Zm00008a025249	chr06	121670729	121675560	+	51.4211	Zm00008a025249_P01	762	79663.8	5.24	529-536	GNTTAAIG
	Zm00008a025306	chr06	124490612	124493488	+	69.1202	Zm00008a025306_P01	765	78978.3	5.14	532-539	GNTTAAIG
	Zm00008a030532	chr08	42465730	42473880	-	65.7364	Zm00008a030532_P01	776	80278.8	5.93	519-526	GNTTAAIG
	Zm00008a033578	chr09	14614110	14619807	-	52.5579	Zm00008a033578_P01	762	79579.7	5.04	484-491	GNTTAAIG
	Zm00008a034646	chr09	100059387	100064569	-	50.1729	Zm00008a034646_P01	771	80693.8	5.05	538-545	GNTTAAIG
