# Supplementary material for: The structure, functional evolution, and evolutionary trajectories of the H+-PPase gene family in plants
Source: BMC Genomics. 2020 Mar 2;21:195. doi: 10.1186/s12864-020-6604-2 (PMC7053079; doi:10.1186/s12864-020-6604-2)
Supplement: Supplementary file 5 — Additional file 5. Protein structures of Plant H + -PPase protiens. [file 12864_2020_6604_MOESM5_ESM.xlsx]

## Sheet: Sheet1
Additional file 5, protein structures of Plant H+-PPase protiens.
Type	Gene	Protein	Template	Seq Identity	Oligo-state	QSQE	Found by	Method	Resolution	Seq Similarity	Coverage	Description
Type I	AT1G15690	AT1G15690.1	6afu.1.A	91.25	homo-dimer	1	BLAST	X-ray	2.80Å	0.57	1	Pyrophosphate-energized vacuolar membrane proton pump
Type II	AT1G16780	AT1G16780.1	6afx.1.A	39.65	homo-dimer	0.7	HHblits	X-ray	2.30Å	0.39	0.86	Pyrophosphate-energized vacuolar membrane proton pump
-	estExt_Genewise_ext.C_Chr_10614	48479	6afx.1.A	46.88	homo-dimer	0.79	HHblits	X-ray	2.30Å	0.41	0.89	Pyrophosphate-energized vacuolar membrane proton pump
