# Supplementary material for: The structure, functional evolution, and evolutionary trajectories of the H+-PPase gene family in plants
Source: BMC Genomics. 2020 Mar 2;21:195. doi: 10.1186/s12864-020-6604-2 (PMC7053079; doi:10.1186/s12864-020-6604-2)
Supplement: Supplementary file 6 — Additional file 6. Ks values in species with a large number of H + -PPase genes. [file 12864_2020_6604_MOESM6_ESM.xlsx]

## Sheet: Sheet1
Additional file 6, Ks values in species with a large number of H+-PPase genes.
Species	H+-ppases type	Genes	Ks
Gossypium hirsutum	typeIa	Gohir.A05G122300	0
	typeIa	Gohir.D05G123200	0.0468	0
	typeIa	Gohir.A09G085900	0.3397	0.3356	0
	typeIa	Gohir.D09G086000	0.3242	0.3256	0.0396	0
	typeIa	Gohir.A05G013400	1.1847	1.1712	1.1842	1.1505	0
	typeIa	Gohir.A06G052500	1.2002	1.1697	1.1053	1.0823	0.2919	0
	typeIa	Gohir.D06G051500	1.1927	1.1791	1.1063	1.0906	0.3061	0.0352	0
	typeIa	Gohir.A08G089700	1.0505	1.0323	0.996	0.9793	0.2994	0.2902	0.2928	0
	typeIa	Gohir.D08G100800	1.1085	1.0888	1.054	1.029	0.3285	0.2973	0.3052	0.0497	0
	typeIa	Gohir.A13G201700	1.2522	1.2391	1.2676	1.2421	0.3859	0.3933	0.4023	0.3892	0.3985	0
	typeIa	Gohir.D13G207500	1.3231	1.3088	1.3403	1.2826	0.404	0.3996	0.4028	0.4014	0.4198	0.0566	0
	type non-Ia	Gohir.A13G112000	2.5819	2.7202	3.1891	3.0604	2.4224	2.1946	2.1739	3.0742	2.9195	2.2557	2.2434	0
	typeII	Gohir.A10G001500	2.124	2.3862	2.44	2.4336	1.9137	1.803	1.8715	1.7587	1.8214	2.3159	2.8789	2.8073	0
	typeII	Gohir.D10G001600	2.1655	2.4944	2.4537	2.4547	1.8457	1.7376	1.8384	1.8369	1.8786	2.1629	2.6454	-	0.0406	0
	typeII	Gohir.A06G116100	2.08	2.2846	2.4164	2.3256	1.7558	1.6505	1.7232	1.6314	1.7296	1.9522	2.1501	2.7988	0.2943	0.3296	0
	typeII	Gohir.D06G120900	1.9397	2.1053	2.3039	2.1908	1.7073	1.5497	1.6129	1.5424	1.6289	1.9237	2.0839	2.5144	0.2767	0.3019	0.0347	0
			Gohir.A05G122300	Gohir.D05G123200	Gohir.A09G085900	Gohir.D09G086000	Gohir.A05G013400	Gohir.A06G052500	Gohir.D06G051500	Gohir.A08G089700	Gohir.D08G100800	Gohir.A13G201700	Gohir.D13G207500	Gohir.A13G112000	Gohir.A10G001500	Gohir.D10G001600	Gohir.A06G116100	Gohir.D06G120900
Zea mays	typeIa	Zm00008a033578	0
	typeIa	Zm00008a025249	0.1549	0
	typeIa	Zm00008a034646	0.9977	0.9376	0
	typeIa	Zm00008a018655	1.293	1.2478	0.77	0
	typeIa	Zm00008a011941	1.386	1.3739	0.8871	0.1378	0
	typeIa	Zm00008a021157	1.343	1.2476	0.7676	0.1514	0.2613	0
	type non-Ia	Zm00008a025306	2.7279	-	-	-	-	-	0
	type non-Ia	Zm00008a030532	2.3905	2.5291	-	-	-	-	0.6658	0
	typeII	Zm00008a002892	2.4287	3.0055	2.6571	2.7277	2.8928	2.5286	-	-	0
	typeII	Zm00008a012212	2.0074	2.1033	2.1766	2.3618	2.5659	2.6662	-	-	0.1729	0
			Zm00008a033578	Zm00008a025249	Zm00008a034646	Zm00008a018655	Zm00008a011941	Zm00008a021157	Zm00008a025306	Zm00008a030532	Zm00008a002892	Zm00008a012212
Triticum aestivum	typeIa	Traes_7AL_AA1B5DFB5	0
	typeIa	Traes_7DL_3BA7EF708	0.1034	0
	typeIa	Traes_7BS_55CB27B54	1.0742	1.0238	0
	type non-Ia	Traes_1BS_1514DE4E9	-	-	3.3123	0
	type non-Ia	Traes_1DS_EF07A3CBD	-	-	3.3174	0.0624	0
	typeII	Traes_6AL_5F50463BE	3.4934	-	3.0787	-	-	0
	typeII	Traes_6DL_FC95036E1	3.4752	-	3.7338	-	-	0.0351	0
	typeII	Traes_6BL_E905C1C95	3.1209	-	2.6518	-	-	0.0594	0.0559	0
			Traes_7AL_AA1B5DFB5	Traes_7DL_3BA7EF708	Traes_7BS_55CB27B54	Traes_1BS_1514DE4E9	Traes_1DS_EF07A3CBD	Traes_6AL_5F50463BE	Traes_6DL_FC95036E1	Traes_6BL_E905C1C95
Musa acuminata	typeIa	GSMUA_Achr3P13280	0
	typeIa	GSMUA_Achr1P26020	0.4115	0
	typeIa	GSMUA_Achr2P05200	0.7557	0.8662	0
	typeIa	GSMTA_Achr7P20850	1.0362	1.1169	1.0155	0
	typeIa	GSMTA_Achr6P36430	1.0099	1.0855	1.0173	0.5083	0
	typeIa	GSMTA_Achr5P23480	1.1662	1.1831	0.9423	0.8872	0.7375	0
	type non-Ia	GSMTA_Achr8P06450	3.1027	2.6505	2.2614	2.5274	-	2.3468	0
	typeII	GSMTA_Achr5P13160	3.0197	3.2592	2.6776	-	2.6888	3.0828	-	0
			GSMUA_Achr3P13280	GSMUA_Achr1P26020	GSMUA_Achr2P05200	GSMTA_Achr7P20850	GSMTA_Achr6P36430	GSMTA_Achr5P23480	GSMTA_Achr8P06450	GSMTA_Achr5P13160
Glycine_max	typeIa	GLYMA_13G162800	0
	typeIa	GLYMA_17G108500	0.1024	0
	typeIa	GLYMA_08G214300	1.2037	1.1267	0
	typeIa	GLYMA_07G028500	1.1764	1.1491	0.1074	0
	type non-Ia	GLYMA_20G098300	2.6721	2.919	2.5807	2.9874	0
	type non-Ia	GLYMA_10G147500	2.0163	2.1442	1.9148	2.0363	0.1602	0
	typeII	GLYMA_08G225500	1.5488	1.6123	2.0373	2.7036	1.8834	1.7869	0
	typeII	GLYMA_07G001500	1.6832	1.7065	2.1622	2.8652	1.8097	1.694	0.0845	0
			GLYMA_13G162800	GLYMA_17G108500	GLYMA_08G214300	GLYMA_07G028500	GLYMA_20G098300	GLYMA_10G147500	GLYMA_08G225500	GLYMA_07G001500
Note: The blue number represents the Ks value between Ia and Ib subtypes; The red number represents the Ks value between I and II types; -, Ks can't be calculated.
