# Supplementary material for: The structure, functional evolution, and evolutionary trajectories of the H+-PPase gene family in plants
Source: BMC Genomics. 2020 Mar 2;21:195. doi: 10.1186/s12864-020-6604-2 (PMC7053079; doi:10.1186/s12864-020-6604-2)
Supplement: Supplementary file 7 — Additional file 7. Functional divergence between types of the H + -PPase gene family. [file 12864_2020_6604_MOESM7_ESM.xlsx]

## Sheet: Sheet1
Additional file 7, functional divergence between types of the H+-ppase gene family.
Specified pairs	Type-I functional divergence		Type-II functional divergence
	θI ± s.e.	LRT	Cut-off value a	RFD b		θII ± s.e.	RFD c
Type I vs. Type II	0.60416 ± 0.067086	81.85342**	0.956887	327、443、478、371、456、532、386		0.35093 ± 0.056577	236、238、240、241、245、246、247、268、284、292、294、295、297、301、303、305、311、312、313、314、328、368、369、370、372、373、376、377、379、381、383、385、389、405、438、439、440、442、444、445、448、449、452、454、457、460、461、476、477、479、481、482、483、484、486、490、491、497、499、500、502、503、505、506、510、517、520、521、522、523、524、525、526、529、536、688、733、737、747、748
Note: θI and θII, the coefficients of Type-I and Type-II functional divergence;
LRT, Likelihood Ratio Statistic, (P < 0.05 was marked by *, P < 0.01 was marked by **);
a: The minimum posterior probability of amino acid sites leading to functional divergence ;
b: The Number of Type-I Functional-divergence sites are inferred at posterior probabilities ≥ Cut-off value;
c: The Number of Type-II Functional-divergence sites are inferred at posterior probabilities ≥ 0.99.
