# Supplementary material for: The structure, functional evolution, and evolutionary trajectories of the H+-PPase gene family in plants
Source: BMC Genomics. 2020 Mar 2;21:195. doi: 10.1186/s12864-020-6604-2 (PMC7053079; doi:10.1186/s12864-020-6604-2)
Supplement: Supplementary file 9 — Additional file 9. Positive selection sites found in analysis. [file 12864_2020_6604_MOESM9_ESM.xlsx]

## Sheet: Sheet2
Additional file 9, positive selection sites found in analysis.
	Positive sites (Posterior probabilities > 95 % were marked by *, > 99 % were marked by **)
Types of protein	Type I	Type II	Type Ia
	1 - 0.582	86 I 0.508	60 - 0.526
	2 - 0.582	87 P 0.641	204 L 0.674
	3 - 0.582	90 - 0.545	516 W 0.851
	4 - 0.582	119 V 0.916	556 V 0.869
	5 - 0.582	121 L 0.534	604 S 0.903
	6 - 0.582	142 F 0.581
	7 - 0.582	156 Y 0.552
	8 - 0.582	177 C 0.673
	9 - 0.582	178 A 0.943
	10 - 0.582	185 S 0.840
	11 - 0.582	190 S 0.825
	12 - 0.582	197 Q 0.937
	13 - 0.582	198 Y 0.938
	14 - 0.582	199 V 0.575
	15 - 0.582	200 G 0.558
	16 - 0.582	201 I 0.530
	17 - 0.582	203 M 0.520
	18 - 0.582	214 L 0.561
	19 - 0.582	225 Q 0.597
	20 - 0.582	236 K 0.544
	21 - 0.598	241 N 0.657
	22 - 0.587	255 T 0.610
	23 - 0.581	257 V 0.553
	24 - 0.575	265 K 0.841
	25 - 0.576	268 T 0.739
	26 - 0.599	269 Y 0.835
	27 - 0.595	274 T 0.906
	28 - 0.598	287 V 0.877
	29 - 0.559	301 M 0.926
	30 - 0.597	318 N 0.560
	31 - 0.588	338 G 0.512
	32 - 0.592	340 F 0.908
	33 - 0.593	341 E 0.793
	34 - 0.592	342 A 0.790
	35 - 0.582	344 T 0.849
	36 - 0.594	358 R 0.693
	37 - 0.583	359 V 0.522
	38 - 0.595	396 N 0.992**
	39 - 0.579	404 I 0.956*
	40 - 0.589	407 M 0.952*
	41 - 0.582	418 A 0.601
	42 - 0.609	435 C 0.613
	43 - 0.591	439 V 0.666
	44 - 0.590	444 S 0.600
	45 - 0.582	472 F 0.558
	46 - 0.586	473 G 0.665
	47 - 0.582	482 A 0.934
	48 - 0.579	490 S 0.960*
	49 - 0.581	502 L 0.692
	50 - 0.583	504 A 0.503
	51 - 0.582	505 T 0.758
	52 - 0.584	539 F 0.565
	53 - 0.582	548 I 0.746
	54 - 0.579	550 P 0.816
	55 - 0.581	557 I 0.684
	56 - 0.575	560 T 0.640
	57 - 0.582	563 M 0.650
	58 - 0.582	564 T 0.611
	59 - 0.582	576 P 0.747
	60 - 0.582	580 T 0.861
	61 - 0.589	581 I 0.967*
	62 - 0.582	582 F 0.928
	63 - 0.572	606 K 0.937
	64 - 0.582	607 N 0.823
	65 - 0.591	612 F 0.620
	66 - 0.582	614 V 0.521
	67 - 0.575	621 G 0.685
	68 - 0.583	622 L 0.838
	69 - 0.582	625 G 0.594
	70 - 0.582	633 S 0.983*
	71 - 0.582	635 A 0.946
	72 M 0.582	641 D 0.510
	73 G 0.582	644 D 0.691
	74 A 0.582	651 A 0.965*
	75 T 0.584	652 A 0.526
	76 I 0.582	657 F 0.880
	77 I 0.599	666 V 0.518
	78 S 0.582	667 I 0.730
	79 D 0.582	680 S 0.831
	80 L 0.582	682 S 0.947
	81 V 0.582	685 A 0.740
	82 T 0.565	687 - 0.702
	83 E 0.680	716 I 0.958*
	84 I 0.582	718 T 0.789
	85 V 0.582	742 M 0.828
	86 I 0.559	749 R 0.882
	87 P 0.592	752 A 0.653
	88 - 0.583	761 A 0.976*
	89 - 0.582	764 G 0.969*
	90 - 0.627	778 A 0.812
	91 - 0.603	785 S 0.777
	92 - 0.609	795 - 0.647
	93 - 0.606	796 - 0.500
	94 - 0.583	799 - 0.654
	95 - 0.582	803 - 0.585
	96 - 0.584	806 T 0.502
	97 - 0.582	813 L 0.796
	98 - 0.584	820 P 0.976*
	99 - 0.582	836 L 0.789
	100 V 0.582	849 I 0.611
	101 C 0.582	852 L 0.583
	102 A 0.672	854 E 0.973*
	103 V 0.556	861 K 0.509
	104 I 0.582	879 K 0.511
	105 G 0.536	881 S 0.955*
	106 I 0.526	885 S 0.599
	107 L 0.582	929 A 0.922
	108 F 0.571	930 G 0.787
	109 S 0.681	932 L 0.663
	110 L 0.591	944 S 0.988*
	111 L 0.582	1003 I 0.561
	112 Q 0.659	1015 S 0.604
	113 W 0.630	1039 K 0.785
	114 Y 0.582	1046 - 0.530
	115 L 0.544	1047 G 0.760
	116 V 0.601	1048 L 0.765
	117 S 0.625
	118 Q 0.582
	119 V 0.568
	120 K 0.582
	121 L 0.766
	122 S 0.577
	123 P 0.582
	124 D 0.582
	125 R 0.582
	126 Q 0.582
	127 Q 0.582
	128 - 0.620
	129 S 0.582
	130 P 0.582
	131 - 0.582
	132 - 0.582
	133 - 0.582
	134 - 0.582
	135 - 0.582
	136 K 0.582
	137 N 0.582
	138 N 0.582
	139 K 0.626
	140 S 0.585
	141 G 0.623
	142 F 0.635
	143 N 0.582
	144 - 0.582
	145 - 0.582
	146 - 0.582
	147 - 0.582
	148 - 0.582
	149 - 0.582
	150 - 0.582
	151 - 0.582
	152 - 0.582
	153 - 0.582
	154 - 0.582
	155 D 0.595
	156 Y 0.640
	157 L 0.590
	158 I 0.540
	159 E 0.601
	160 E 0.611
	161 E 0.540
	162 E 0.575
	163 G 0.533
	164 L 0.582
	165 N 0.598
	166 - 0.582
	167 - 0.582
	168 - 0.582
	169 - 0.582
	170 D 0.582
	171 N 0.582
	172 N 0.582
	173 V 0.582
	174 V 0.582
	175 I 0.582
	176 K 0.788
	177 C 0.603
	178 A 0.625
	179 E 0.545
	180 I 0.516
	181 Q 0.808
	182 Q 0.582
	183 A 0.680
	184 I 0.510
	185 S 0.555
	186 E 0.525
	187 G 0.525
	188 A 0.519
	189 T 0.569
	190 S 0.811
	191 F 0.509
	192 L 0.550
	193 F 0.756
	194 T 0.533
	195 E 0.532
	196 Y 0.536
	197 Q 0.550
	198 Y 0.551
	199 V 0.561
	200 G 0.610
	201 I 0.668
	202 F 0.524
	203 M 0.621
	204 V 0.582
	205 A 0.582
	206 F 0.530
	207 A 0.542
	208 V 0.582
	209 L 0.567
	210 I 0.522
	211 F 0.542
	212 L 0.582
	213 F 0.557
	214 L 0.635
	215 G 0.582
	216 S 0.582
	217 V 0.582
	218 E 0.582
	219 G 0.582
	220 F 0.582
	221 S 0.582
	222 T 0.582
	223 K 0.582
	224 S 0.624
	225 Q 0.637
	226 P 0.550
	227 C 0.598
	228 T 0.562
	229 Y 0.558
	230 N 0.582
	231 K 0.582
	232 H 0.582
	233 E 0.582
	234 M 0.582
	235 C 0.596
	236 K 0.623
	237 S 0.571
	238 A 0.609
	239 L 0.548
	240 A 0.582
	241 N 0.645
	242 A 0.529
	243 L 0.582
	244 F 0.587
	245 S 0.525
	246 T 0.545
	247 I 0.582
	248 S 0.622
	249 F 0.508
	250 V 0.726
	251 L 0.551
	252 G 0.525
	253 A 0.542
	254 I 0.582
	255 T 0.853
	256 S 0.535
	257 V 0.737
	258 V 0.609
	259 S 0.560
	260 G 0.525
	261 F 0.578
	262 L 0.661
	263 G 0.526
	265 K 0.854
	266 I 0.575
	267 A 0.529
	268 T 0.553
	269 Y 0.767
	270 A 0.546
	271 N 0.514
	272 A 0.648
	273 R 0.549
	274 T 0.553
	275 T 0.563
	276 L 0.627
	277 E 0.597
	278 A 0.519
	279 R 0.548
	280 K 0.589
	281 - 0.582
	282 - 0.582
	283 - 0.582
	284 - 0.582
	285 - 0.582
	286 G 0.537
	287 V 0.578
	288 G 0.619
	289 K 0.551
	290 A 0.522
	291 F 0.684
	292 I 0.890
	293 T 0.582
	294 A 0.520
	295 F 0.511
	296 R 0.556
	297 S 0.632
	298 G 0.525
	299 A 0.522
	300 V 0.544
	301 M 0.509
	302 G 0.535
	303 F 0.524
	304 L 0.571
	305 L 0.713
	306 A 0.702
	307 A 0.555
	308 S 0.549
	309 G 0.538
	310 L 0.551
	311 L 0.534
	312 V 0.762
	313 L 0.546
	314 F 0.723
	315 I 0.557
	316 T 0.555
	317 I 0.782
	318 N 0.570
	319 C 0.582
	320 F 0.510
	321 K 0.582
	322 L 0.565
	323 Y 0.655
	324 Y 0.598
	325 G 0.580
	326 - 0.662
	327 - 0.622
	328 - 0.586
	329 - 0.583
	330 - 0.582
	331 - 0.582
	332 - 0.580
	333 - 0.602
	334 D 0.707
	335 D 0.522
	336 W 0.677
	337 E 0.616
	338 G 0.561
	339 L 0.761
	340 F 0.624
	341 E 0.840
	342 A 0.678
	343 I 0.612
	344 T 0.578
	345 G 0.525
	346 Y 0.540
	347 G 0.525
	348 L 0.735
	349 G 0.525
	350 G 0.753
	351 S 0.535
	352 S 0.544
	353 M 0.536
	354 A 0.519
	355 L 0.534
	356 F 0.508
	357 G 0.756
	358 R 0.552
	359 V 0.545
	360 G 0.537
	361 G 0.525
	362 G 0.525
	363 I 0.509
	364 Y 0.536
	365 T 0.523
	366 K 0.532
	367 A 0.519
	368 A 0.519
	369 D 0.502
	370 V 0.521
	371 G 0.525
	372 A 0.519
	373 D 0.502
	374 L 0.541
	375 V 0.541
	376 G 0.525
	377 K 0.532
	378 V 0.521
	379 E 0.525
	380 R 0.707
	381 N 0.542
	382 I 0.509
	383 P 0.535
	384 E 0.520
	385 D 0.502
	386 D 0.502
	387 P 0.536
	388 R 0.551
	389 N 0.514
	390 P 0.537
	391 A 0.519
	392 V 0.558
	393 I 0.531
	394 A 0.519
	395 D 0.502
	396 N 0.534
	397 V 0.521
	398 G 0.525
	399 D 0.502
	400 N 0.514
	401 V 0.521
	402 G 0.525
	403 D 0.502
	404 I 0.593
	405 A 0.520
	406 G 0.525
	407 M 0.510
	408 G 0.525
	409 S 0.651
	410 D 0.502
	411 L 0.535
	412 F 0.508
	413 G 0.843
	414 S 0.535
	415 Y 0.519
	416 A 0.563
	417 E 0.671
	418 A 0.548
	419 S 0.592
	420 - 0.582
	421 - 0.582
	422 - 0.582
	423 - 0.582
	424 - 0.582
	425 - 0.582
	426 - 0.582
	427 - 0.582
	428 - 0.582
	429 - 0.582
	430 - 0.582
	431 - 0.582
	432 - 0.582
	433 - 0.582
	434 - 0.582
	435 C 0.634
	436 A 0.531
	437 A 0.842
	438 L 0.782
	439 V 0.552
	440 V 0.822
	441 A 0.556
	442 S 0.582
	443 I 0.631
	444 S 0.542
	445 - 0.582
	446 - 0.582
	447 - 0.582
	448 - 0.582
	449 - 0.582
	450 - 0.582
	451 - 0.582
	452 - 0.582
	453 - 0.582
	454 - 0.582
	455 - 0.582
	456 - 0.582
	457 - 0.582
	458 - 0.582
	459 - 0.582
	460 - 0.582
	461 - 0.582
	462 - 0.582
	463 - 0.582
	464 - 0.582
	465 - 0.582
	466 - 0.582
	467 - 0.582
	468 - 0.582
	469 - 0.582
	470 - 0.582
	471 S 0.612
	472 F 0.600
	473 G 0.662
	474 I 0.577
	475 N 0.621
	476 H 0.553
	477 E 0.554
	478 - 0.578
	479 - 0.582
	480 Y 0.582
	481 T 0.663
	482 A 0.649
	483 M 0.513
	484 L 0.582
	485 Y 0.526
	486 P 0.536
	487 L 0.552
	488 L 0.677
	489 I 0.527
	490 S 0.579
	491 S 0.556
	492 M 0.716
	493 G 0.528
	494 I 0.524
	495 L 0.549
	496 V 0.569
	497 C 0.687
	498 L 0.838
	499 L 0.574
	500 T 0.765
	501 T 0.575
	502 L 0.530
	503 F 0.723
	504 A 0.591
	505 T 0.643
	506 - 0.582
	507 - 0.582
	508 - 0.582
	509 - 0.582
	510 - 0.582
	511 - 0.582
	512 - 0.582
	513 - 0.582
	514 - 0.582
	515 - 0.582
	516 - 0.582
	517 - 0.582
	518 - 0.582
	519 - 0.582
	520 - 0.582
	521 - 0.582
	522 - 0.582
	523 - 0.582
	524 - 0.582
	525 - 0.582
	526 - 0.582
	527 - 0.582
	528 - 0.582
	529 - 0.582
	530 - 0.582
	531 - 0.582
	532 - 0.582
	533 - 0.582
	534 - 0.582
	535 - 0.582
	536 - 0.582
	537 - 0.582
	538 D 0.596
	539 F 0.724
	540 F 0.552
	541 E 0.644
	542 I 0.722
	543 K 0.715
	544 A 0.582
	545 V 0.789
	546 K 0.582
	547 E 0.577
	548 I 0.798
	549 E 0.895
	550 P 0.555
	551 A 0.563
	552 L 0.535
	553 K 0.548
	554 N 0.582
	555 Q 0.965*
	556 L 0.628
	557 I 0.688
	558 I 0.562
	559 S 0.579
	560 T 0.574
	561 A 0.582
	562 L 0.533
	563 M 0.729
	564 T 0.688
	565 V 0.582
	566 G 0.597
	567 I 0.534
	568 A 0.605
	569 L 0.582
	570 V 0.578
	571 T 0.540
	572 W 0.550
	573 L 0.545
	574 A 0.598
	575 L 0.549
	576 P 0.570
	577 S 0.604
	578 S 0.582
	579 F 0.896
	580 T 0.587
	581 I 0.553
	582 F 0.707
	583 N 0.624
	584 - 0.582
	585 - 0.582
	586 - 0.582
	587 - 0.582
	588 - 0.582
	589 - 0.582
	590 - 0.582
	591 - 0.582
	592 F 0.582
	593 G 0.541
	594 E 0.582
	595 Q 0.596
	596 - 0.582
	597 - 0.582
	598 - 0.582
	599 - 0.582
	600 - 0.582
	601 - 0.582
	602 - 0.582
	603 K 0.582
	604 V 0.582
	605 V 0.582
	606 K 0.612
	607 N 0.776
	608 W 0.555
	609 E 0.548
	610 L 0.696
	611 F 0.520
	612 F 0.564
	613 C 0.534
	614 V 0.573
	615 A 0.582
	616 I 0.682
	617 G 0.525
	618 L 0.537
	619 W 0.931
	620 A 0.549
	621 G 0.538
	622 L 0.615
	623 V 0.547
	624 I 0.527
	625 G 0.537
	626 F 0.612
	627 V 0.561
	628 T 0.524
	629 E 0.521
	630 Y 0.540
	631 Y 0.552
	632 T 0.523
	633 S 0.551
	634 N 0.697
	635 A 0.607
	636 Y 0.536
	637 S 0.621
	638 P 0.536
	639 V 0.521
	640 Q 0.575
	641 D 0.686
	642 V 0.706
	643 A 0.543
	644 D 0.543
	645 S 0.692
	646 C 0.544
	647 R 0.804
	648 T 0.537
	649 G 0.525
	650 - 0.582
	651 A 0.556
	652 A 0.539
	653 T 0.523
	654 N 0.533
	655 V 0.523
	656 I 0.509
	657 F 0.744
	658 G 0.525
	659 L 0.537
	660 A 0.543
	661 L 0.689
	662 G 0.525
	663 Y 0.938
	664 K 0.564
	665 S 0.536
	666 V 0.569
	667 I 0.644
	668 I 0.598
	669 P 0.536
	670 I 0.573
	671 F 0.633
	672 A 0.573
	673 I 0.524
	674 A 0.551
	675 V 0.582
	676 S 0.554
	677 I 0.543
	678 F 0.836
	679 V 0.561
	680 S 0.554
	681 F 0.527
	682 S 0.556
	683 L 0.548
	684 A 0.594
	685 A 0.568
	686 - 0.582
	687 - 0.582
	688 - 0.582
	689 - 0.582
	690 - 0.582
	691 - 0.582
	692 - 0.582
	693 - 0.582
	694 - 0.582
	695 - 0.582
	696 - 0.582
	697 - 0.582
	698 - 0.582
	699 - 0.582
	700 - 0.582
	701 - 0.582
	702 M 0.588
	703 Y 0.539
	704 G 0.525
	705 I 0.544
	706 A 0.529
	707 V 0.578
	708 A 0.520
	709 A 0.540
	710 L 0.670
	711 G 0.525
	713 L 0.536
	714 S 0.564
	715 T 0.523
	716 I 0.554
	717 A 0.646
	718 T 0.785
	719 G 0.777
	720 L 0.532
	721 A 0.520
	722 I 0.585
	723 D 0.502
	724 A 0.542
	725 Y 0.540
	726 G 0.525
	727 P 0.536
	728 I 0.530
	729 S 0.876
	730 D 0.502
	731 N 0.514
	732 A 0.519
	733 G 0.525
	734 G 0.525
	735 I 0.509
	736 A 0.524
	737 E 0.520
	739 A 0.770
	740 G 0.593
	741 - 0.582
	742 M 0.584
	743 S 0.546
	744 H 0.574
	745 R 0.561
	746 I 0.552
	747 R 0.544
	748 E 0.561
	749 R 0.553
	750 T 0.523
	751 D 0.502
	752 A 0.902
	753 L 0.534
	754 D 0.502
	755 A 0.519
	756 A 0.718
	757 G 0.525
	758 N 0.514
	759 T 0.523
	760 T 0.523
	761 A 0.562
	762 A 0.519
	763 I 0.538
	764 G 0.551
	765 K 0.532
	766 G 0.525
	767 F 0.522
	768 A 0.519
	769 I 0.514
	770 G 0.525
	771 S 0.536
	772 A 0.519
	773 A 0.542
	774 L 0.537
	775 V 0.722
	776 S 0.563
	777 L 0.548
	778 A 0.753
	779 L 0.537
	780 F 0.533
	781 G 0.736
	782 A 0.519
	783 F 0.519
	784 V 0.550
	785 S 0.735
	786 R 0.922
	787 A 0.697
	788 A 0.582
	789 I 0.793
	790 S 0.582
	791 T 0.569
	792 V 0.653
	793 D 0.691
	794 - 0.584
	795 - 0.673
	796 - 0.582
	797 - 0.582
	798 - 0.582
	799 - 0.582
	800 - 0.582
	801 - 0.582
	802 - 0.582
	803 - 0.582
	804 V 0.546
	805 L 0.860
	806 T 0.539
	807 P 0.537
	808 K 0.644
	809 V 0.524
	810 F 0.526
	811 I 0.554
	812 G 0.547
	813 L 0.735
	814 I 0.551
	815 V 0.556
	816 G 0.525
	817 A 0.523
	819 L 0.537
	820 P 0.546
	821 Y 0.581
	822 W 0.910
	823 F 0.508
	824 S 0.711
	825 A 0.538
	826 M 0.814
	827 T 0.531
	829 K 0.700
	830 S 0.557
	831 V 0.521
	832 G 0.539
	833 S 0.539
	834 A 0.520
	835 A 0.519
	836 L 0.665
	837 K 0.544
	838 M 0.611
	839 V 0.546
	840 E 0.707
	841 E 0.520
	842 V 0.521
	843 R 0.562
	844 R 0.548
	845 Q 0.550
	846 F 0.508
	847 N 0.597
	848 T 0.783
	849 I 0.529
	850 P 0.538
	851 G 0.525
	852 L 0.543
	853 M 0.526
	854 E 0.536
	855 G 0.526
	856 T 0.582
	857 - 0.667
	858 - 0.536
	859 - 0.582
	860 A 0.632
	861 K 0.635
	862 P 0.550
	863 D 0.503
	864 Y 0.543
	865 A 0.552
	866 - 0.582
	867 - 0.582
	868 - 0.582
	869 - 0.582
	870 - 0.582
	871 - 0.582
	872 - 0.582
	873 - 0.582
	874 - 0.582
	875 - 0.582
	876 T 0.556
	877 C 0.534
	878 V 0.540
	879 K 0.750
	880 I 0.540
	881 S 0.604
	882 T 0.532
	883 D 0.724
	884 A 0.520
	885 S 0.542
	886 I 0.543
	887 K 0.559
	888 E 0.525
	890 I 0.613
	891 P 0.852
	892 P 0.535
	893 G 0.532
	894 A 0.604
	895 L 0.534
	896 V 0.688
	897 M 0.715
	898 L 0.544
	899 T 0.534
	900 P 0.536
	901 L 0.587
	902 I 0.570
	903 V 0.537
	904 G 0.525
	905 T 0.584
	906 F 0.548
	907 F 0.522
	908 - 0.582
	909 - 0.582
	910 - 0.582
	911 - 0.582
	912 - 0.582
	913 - 0.582
	914 - 0.582
	915 - 0.582
	916 - 0.582
	917 - 0.582
	918 - 0.582
	919 - 0.582
	920 G 0.525
	921 V 0.594
	922 E 0.706
	923 T 0.865
	924 L 0.546
	925 S 0.542
	926 G 0.525
	927 V 0.549
	928 L 0.532
	929 A 0.562
	930 G 0.539
	931 S 0.541
	932 L 0.706
	933 V 0.604
	934 S 0.539
	935 G 0.526
	936 - 0.582
	937 V 0.606
	938 Q 0.862
	939 I 0.541
	940 A 0.519
	941 I 0.621
	942 S 0.731
	943 A 0.647
	944 S 0.550
	945 N 0.515
	946 T 0.691
	947 G 0.525
	948 G 0.525
	949 A 0.519
	950 W 0.547
	951 D 0.502
	952 N 0.514
	953 A 0.538
	954 K 0.531
	955 K 0.532
	956 Y 0.535
	957 I 0.522
	958 E 0.520
	959 A 0.573
	960 G 0.543
	961 A 0.581
	962 S 0.582
	963 E 0.582
	964 H 0.582
	965 A 0.582
	966 R 0.582
	967 - 0.582
	968 - 0.582
	969 - 0.582
	970 - 0.582
	971 - 0.582
	972 - 0.582
	973 - 0.582
	974 - 0.582
	975 - 0.582
	976 - 0.582
	977 - 0.582
	978 - 0.582
	979 - 0.582
	980 - 0.582
	981 - 0.582
	982 - 0.582
	983 - 0.582
	984 - 0.582
	985 - 0.582
	986 - 0.582
	987 - 0.582
	988 - 0.582
	989 S 0.582
	990 L 0.915
	991 G 0.551
	992 P 0.536
	993 K 0.531
	994 G 0.557
	995 S 0.537
	996 D 0.528
	997 P 0.582
	998 H 0.535
	999 K 0.531
	1000 A 0.519
	1001 A 0.670
	1002 V 0.521
	1003 I 0.558
	1004 G 0.525
	1005 D 0.502
	1006 T 0.523
	1007 I 0.521
	1008 G 0.525
	1009 D 0.502
	1010 P 0.536
	1011 L 0.722
	1012 K 0.531
	1013 D 0.502
	1014 T 0.523
	1015 S 0.542
	1016 G 0.525
	1017 P 0.536
	1018 S 0.545
	1019 L 0.536
	1020 N 0.526
	1021 I 0.527
	1022 L 0.535
	1023 I 0.533
	1024 K 0.531
	1025 L 0.535
	1026 M 0.503
	1027 A 0.607
	1028 V 0.553
	1029 E 0.620
	1030 S 0.542
	1031 L 0.538
	1032 V 0.572
	1033 F 0.578
	1034 A 0.528
	1035 P 0.541
	1036 F 0.675
	1037 F 0.508
	1038 A 0.603
	1039 K 0.551
	1040 H 0.627
	1041 G 0.585
	1042 - 0.586
	1043 - 0.582
	1044 - 0.582
	1045 - 0.553
	1046 - 0.728
	1047 G 0.540
	1048 L 0.550
	1049 L 0.618
	1050 F 0.598
	1051 K 0.569
	1052 I 0.582
	1053 F 0.621
	1054 - 0.568
	1055 - 0.582
	1056 - 0.585
	1057 - 0.631
	1058 - 0.582
	1059 - 0.582
	1060 - 0.582
	1061 - 0.582
	1062 - 0.582
	1063 - 0.582
	1064 - 0.582
	1065 - 0.582
	1066 - 0.582
	1067 - 0.582
	1068 - 0.582
	1069 - 0.582
	1070 - 0.582
	1071 - 0.582
	1072 - 0.582
	1073 - 0.582
	1074 - 0.582
	1075 - 0.582
	1076 - 0.582
	1077 - 0.582
	1078 - 0.582
	1079 - 0.582
	1080 - 0.582
	1081 - 0.582
