# Supplementary material for: The structure, functional evolution, and evolutionary trajectories of the H+-PPase gene family in plants
Source: BMC Genomics. 2020 Mar 2;21:195. doi: 10.1186/s12864-020-6604-2 (PMC7053079; doi:10.1186/s12864-020-6604-2)
Supplement: Supplementary file 12 — Additional file 12. Data sources. [file 12864_2020_6604_MOESM12_ESM.xlsx]

## Sheet: Sheet1
Additional file 12
Data sources
Species groups	Species	Genome version	Data sources
Red algae	Cyanidioschyzon merolae	Cyanidioschyzon merolae.ASM9120v1.42	Ensembl Plants
	Galdieria sulphuraria	Galdieria sulphuraria.ASM34128v1.42	Ensembl Plants
Green algae	Micromonas pusilla	MpusillaCCMP1545 228 v3.0	phytozome v12.1
	Ostreococcus lucimarinus	Olucimarinus 231 v2.0	phytozome v12.1
	Dunaliella salina	Dsalina 325 v1.0	phytozome v12.1
	Chlamydomonas reinhardtii	Chlamydomonas reinhardtii v5.5.41	Ensembl Plants
	Volvox carteri	Vcarteri 317 v2.1	phytozome v12.1
Bryophytes	Physcomitrella patens	Physcomitrella patens.Phypa V3.41	Ensembl Plants
Ferns	Selaginella moellendorffii	Selaginella moellendorffii.v1.0.41	Ensembl Plants
Angiosperms	Amborella trichopoda	Amborella trichopoda.AMTR1.0.41	Ensembl Plants
	Spirodela polyrhiza	Spolyrhiza 290 v2	phytozome v12.1
	Musa acuminata	Macuminata 304 v1	phytozome v12.1
	Triticum aestivum	Taestivum 296 v2.2	phytozome v12.1
	Zea mays	ZmaysPH207 443 v1.1	phytozome v12.1
	Aquilegia coerulea	Acoerulea 322 v3.1	phytozome v12.1
	Beta vulgaris	Beta vulgaris.RefBeet-1.2.2.41	Ensembl Plants
	Helianthus annuus	Helianthus annuus.HanXRQr1.0.41	Ensembl Plants
	Solanum lycopersicum	Solanum lycopersicum.SL2.50.41	Ensembl Plants
	Kalanchoe fedtschenkoi	Kfedtschenkoi 382 v1.1	phytozome v12.1
	Vitis vinifera	Vitis vinifera.12X.41	Ensembl Plants
	Arabidopsis thaliana	Arabidopsis thaliana.TAIR10.41	Ensembl Plants
	Theobroma cacao	Theobroma cacao 20110822.41	Ensembl Plants
	Gossypium hirsutum	Ghirsutum 458 v1.1	phytozome v12.1
	Populus trichocarpa	Ptrichocarpa 444 v3.1	phytozome v12.1
	Cucumis sativus	Cucumis sativus.ASM407v2.41	Ensembl Plants
	Glycine max	Glycine max v2.1.42	Ensembl Plants
	Prunus persica	Prunus persica NCBIv2.41	Ensembl Plants
